# Supplementary material for: Host-encoded DNA methyltransferases modify the epigenome and host tropism of invading phages
Source: iScience. 2025 Mar 22;28(4):112264. doi: 10.1016/j.isci.2025.112264 (PMC12003011; doi:10.1016/j.isci.2025.112264)
Supplement: Table S1. Descriptions and statistics of H. pylori strains and KHP30T phages [file mmc2.xlsx]

## Sheet: Table S1
Table S1 Descriptions and statistics of H. pylori strains and KHP30T phages.
Organism	Helicobacter pylori 26695	Helicobacter pylori 3401T	Helicobacter pylori HPK5	Helicobacter phage KHP30T (K2)	Helicobacter phage KHP30T (K23)	Helicobacter phage KHP30T (K2H)
Platform	ND	PacBio Sequel II	PacBio Sequel II	PacBio Sequel II	PacBio Sequel II	PacBio Sequel
Sequencing mode	ND	HiFi	HiFi	CCS	CCS	CLR
Subreads	ND	ND	ND	450651	1265358	60610
---Read length (bp)	ND	ND	ND	4,892 ± 4,443	4,065 ± 3,111	5439 ± 2759
---Total base (bp)	ND	ND	ND	2204427929	5143821232	329645020
HiFi reads	ND	84112	104380	37903	95126	ND
---Read length (bp)	ND	4,926 ± 771	4,311 ± 540	7,186 ± 6,278	5,335 ± 3,674	ND
---Total base (bp)	ND	801415974	1068931514	272376564	507522297	ND
Assembled genome	1	1	1	1	ND	ND
---Genome size (bp)	1667892	1591257	1583340	28242	ND	ND
---Coverage (subreads)	ND	ND	ND	ND	ND	10608.6
---Coverage (HiFi reads)	ND	1005.39	1328.11	6638.06	10452	ND
---GC content (%)	38.87	38.79	38.79	35.54	ND	ND
---CDSs	1577	1538	1514	31	ND	ND
--- ---MTase	37	38	35	0	ND	ND
--- ---REase	21	28	24	0	ND	ND
---RM system	13	10	15	0	ND	ND
---modified motifs	17	15	20	ND	ND	ND
---Accession number	CP003904.1	AP031459.1	AP031460.1	LC813552.1	ND	ND
Reference of genome	NA	This study	This study	This study	This study	This study
ND: no data. NA: Not available.
