# Supplementary material for: Host-encoded DNA methyltransferases modify the epigenome and host tropism of invading phages
Source: iScience. 2025 Mar 22;28(4):112264. doi: 10.1016/j.isci.2025.112264 (PMC12003011; doi:10.1016/j.isci.2025.112264)
Supplement: Table S2. Detected RM system genes in H. pylori strains [file mmc3.xlsx]

## Sheet: Table S2
	Table S2 Detected RM system genes in H. pylori strains.
	Strain	CDS ID	SSR	SSR start	SSR end	Top-hit protein in REBASE	Identity (%)	RM type	Modification type	Recognition motif of the closest-match MTase	Modification position of the motif
	Helicobacter pylori 26695	C694_00230				M1.HpyAVI	100	M2	m6A	CCTC	-2
	Helicobacter pylori 26695	C694_00235				M.HpyD27I	99.4	M2	m5C	CCTC	1
	Helicobacter pylori 26695	C694_00250				HpyAV	100	R2	NA	CCTTC	NA
	Helicobacter pylori 26695	C694_00255				M.HpyAV	100	M2	m5C	CCTTC	2
	Helicobacter pylori 26695	C694_00445				HpyAIII	100	R2	NA	GATC	NA
	Helicobacter pylori 26695	C694_00450				M.HpyAIII	100	M2	m6A	GATC	2
	Helicobacter pylori 26695	C694_01315				M.HpyAX	99.7	M2	m6A	TCGA	4
	Helicobacter pylori 26695	C694_01330				M.Hpy66IX	97.2	M2	Nm4C	CCGG	1
	Helicobacter pylori 26695	C694_01865				HpyGI	97	R2	NA	TCNNGA	NA
	Helicobacter pylori 26695	C694_01870				M.HpyGI	98.2	M2	NA	TCNNGA	NA
	Helicobacter pylori 26695	C694_01875				M.HpyGI	98.3	M2	NA	TCNNGA	NA
	Helicobacter pylori 26695	C694_02365				S.HpyUM032XVI	92.9	S	NA	CCANNNNNNTC	NA
	Helicobacter pylori 26695	C694_02370				M.Hpy66XV	96.9	M1	m6A	CAGNNNNNTC	2
	Helicobacter pylori 26695	C694_02375				M.HpyUM032XVI	92.6	M1	m6A	CCANNNNNNTC	3
	Helicobacter pylori 26695	C694_02380	C15	485322	485336	DvuI	27.1	R1	NA	TGACNNNNNNTTC	NA
	Helicobacter pylori 26695	C694_02450				M.HpyAVII	100	M2	m6A	ATTAAT	5
	Helicobacter pylori 26695	C694_02465				M.Hpy66II	96.2	M2	Nm4C	ACNGT	2
	Helicobacter pylori 26695	C694_02470				M.Hpy66II	98.8	M2	Nm4C	ACNGT	2
	Helicobacter pylori 26695	C694_02480				M.Hpy99XI	95.7	M2	m5C	ACGT	2
	Helicobacter pylori 26695	C694_02485				M.Hpy99XI	95.4	M2	m5C	ACGT	2
	Helicobacter pylori 26695	C694_02640				EcoCTGmrSD	25.8	R4	NA	NA	NA
	Helicobacter pylori 26695	C694_03055				NgoAX	28.6	R3	NA	CCACC	NA
	Helicobacter pylori 26695	C694_03060				M.HpyAXI	100	M3	m6A	GCAG	3
	Helicobacter pylori 26695	C694_03255	T15 (47 bp upstream)	675073	675087	EcoCTGmrSD	23.6	R4	NA	NA	NA
	Helicobacter pylori 26695	C694_03460				HpyAXVIIIC	100	RM2	NA	GGANNAG	NA
	Helicobacter pylori 26695	C694_04050				S.HpyAXIII	100	S	NA	CTANNNNNNNNTGT	NA
	Helicobacter pylori 26695	C694_04335				Hpy99XVI	90.9	R1	NA	RTAYNNNNNRTAY	NA
	Helicobacter pylori 26695	C694_04345				S.Hpy99XVI	94.4	S	NA	RTAYNNNNNRTAY	NA
	Helicobacter pylori 26695	C694_04350				S.HpyAXIII	61.1	S	NA	CTANNNNNNNNTGT	NA
	Helicobacter pylori 26695	C694_04355				M.HpyAXIII	100	M1	m6A	CTANNNNNNNNTGT	3
	Helicobacter pylori 26695	C694_04685				M.HpyUM032XI	96.1	M2	m6A	GTNNAC	5
	Helicobacter pylori 26695	C694_05065				M.Hpy188II	48.2	M2	m6A	CATG	2
	Helicobacter pylori 26695	C694_05085				HpyGI	83.3	R2	NA	TCNNGA	NA
	Helicobacter pylori 26695	C694_05785				M.HpyAVIII	100	M2	m5C	GCGC	2
	Helicobacter pylori 26695	C694_06255				M.HpyAI	100	M2	m6A	CATG	2
	Helicobacter pylori 26695	C694_06970				HpyAIV	100	R2	NA	GANTC	NA
	Helicobacter pylori 26695	C694_06975				M.HpyAIV	100	M2	m6A	GANTC	2
	Helicobacter pylori 26695	C694_06980				HpyAXVI-mut2	100	RM2	m6A	CRTCNA	6
	Helicobacter pylori 26695	C694_06985	C15	1413744	1413758	HpyAXVI-mut1	100	RM2	m6A	CRTTAA	6
	Helicobacter pylori 26695	C694_06990	C12	1414567	1414578	HpyAXVI-mut1	99.8	RM2	m6A	CRTTAA	6
	Helicobacter pylori 26695	C694_07050				HpyAII	100	R2	NA	GAAGA	NA
	Helicobacter pylori 26695	C694_07055				M1.HpyAII	99.6	M2	m6A	GAAGA	5
	Helicobacter pylori 26695	C694_07060				M2.HpyAII	99.7	M2	Nm4C	GAAGA	-2
	Helicobacter pylori 26695	C694_07065	G10	1432276	1432285	M.HpyAXVII	100	M3	m6A	TCAG	3
	Helicobacter pylori 26695	C694_07070				M.HpyAXVII	100	M3	m6A	TCAG	3
	Helicobacter pylori 26695	C694_07075				Vsp69I	24.2	R3	NA	NA	NA
	Helicobacter pylori 26695	C694_07140				S.Hpy99XV	72.8	S	NA	CTTTANNNNNNCTT, AAGNNNNNNCTT	NA
	Helicobacter pylori 26695	C694_07245				KpnBI	47.4	R1	NA	CAAANNNNNNRTCA	NA
	Helicobacter pylori 26695	C694_07250				M.HpyUM032XII	93.7	M1	m6A	CRTANNNNNNNTC	4
	Helicobacter pylori 26695	C694_07255				S.Lla7I	56	S	NA	NA	NA
	Helicobacter pylori 26695	C694_07615	G14	1544069	1544082	S.Hpy99XXII-mut1	69.8	S	NA	CYANNNNNNTGA	NA
	Helicobacter pylori 26695	C694_07620				Hpy99XXII	93.5	RM2	m6A	CYANNNNNNTGA	3
	Helicobacter pylori 26695	C694_07855				HpyAXIV	100	RM2	m6A	GCGTA	5
	Helicobacter pylori 26695	C694_07860				Hpy99XIII	82.5	RM2	m6A	GCCTA	5
	Helicobacter pylori 26695	C694_07875				Btr192II	29	R3	NA	ACATC	NA
	Helicobacter pylori 26695	C694_07880	G12 (24 bp upstream)	1600725	1600736	M.Hpy300X	93.3	M3	m6A	GACY	2
	Helicobacter pylori 26695	C694_07885				M.Hpy99XXI	65.7	M3	m6A	GWCAY	4
	Helicobacter pylori 26695	C694_07960				M.HpyUM032VIII	100	M2	m6A	TGCA	4
	Helicobacter pylori 3401T	HPY3401T_00730				S.Hpy66XV	89.5	S	NA	CAGNNNNNTC	NA
	Helicobacter pylori 3401T	HPY3401T_00740				M.Hpy66XV	94.3	M1	m6A	CAGNNNNNTC	2
	Helicobacter pylori 3401T	HPY3401T_00750				CjeFIV	25	R1	NA	GCANNNNNRTTA	NA
	Helicobacter pylori 3401T	HPY3401T_00940				M.HpyUM032VII	96.9	M2	m6A	ATTAAT	5
	Helicobacter pylori 3401T	HPY3401T_00970				M.HpyUM032II	98.3	M2	Nm4C	ACNGT	2
	Helicobacter pylori 3401T	HPY3401T_01200				M.Hpy66XII	97.3	M2	m6A	GTAC	3
	Helicobacter pylori 3401T	HPY3401T_02460	T19 (46 bp upstream)	260234	260252	EcoCTGmrSD	23.2	R4	NA	NA	NA
	Helicobacter pylori 3401T	HPY3401T_02930				HpyAXVIIIC	77.4	RM2	NA	GGANNAG	NA
	Helicobacter pylori 3401T	HPY3401T_02940				HpyAXVIIIC	74	RM2	NA	GGANNAG	NA
	Helicobacter pylori 3401T	HPY3401T_02950				HpyAXVIIIC	85.6	RM2	NA	GGANNAG	NA
	Helicobacter pylori 3401T	HPY3401T_02960				HpyAXVIIIB	88.3	RM2	NA	GGANNAG	NA
	Helicobacter pylori 3401T	HPY3401T_02970				HpyAXVIIIB	80.8	RM2	NA	GGANNAG	NA
	Helicobacter pylori 3401T	HPY3401T_02980				HpyAXVIIIA	75.7	RM2	NA	GGANNAG	NA
	Helicobacter pylori 3401T	HPY3401T_04110				S.HpyAXIII	82.1	S	NA	CTANNNNNNNNTGT	NA
	Helicobacter pylori 3401T	HPY3401T_04660	A9	482749	482757	Hpy99XVI	91	R1	NA	RTAYNNNNNRTAY	NA
	Helicobacter pylori 3401T	HPY3401T_04670				S.HpyAXIII	85	S	NA	CTANNNNNNNNTGT	NA
	Helicobacter pylori 3401T	HPY3401T_04680				M.HpyAXIII	91.7	M1	m6A	CTANNNNNNNNTGT	3
	Helicobacter pylori 3401T	HPY3401T_04690				M.NgoAII	65.9	M2	m5C	GGCC	3
	Helicobacter pylori 3401T	HPY3401T_04700				HaeIII	40.8	R2	NA	GGCC	NA
	Helicobacter pylori 3401T	HPY3401T_05220				M.Hpy66XIII	97.6	M2	m6A	GTNNAC	5
	Helicobacter pylori 3401T	HPY3401T_06640				M.Hpy66VI	98.4	M2	m6A	TCNNGA	6
	Helicobacter pylori 3401T	HPY3401T_06650				HpyGI	95.1	R2	NA	TCNNGA	NA
	Helicobacter pylori 3401T	HPY3401T_06970				M.HpyUM032XV	97.8	M2	m5C	GCGC	2
	Helicobacter pylori 3401T	HPY3401T_07840				M.HpyUM032I	97.3	M2	m6A	CATG	2
	Helicobacter pylori 3401T	HPY3401T_09140				M1.Hpy66XIV	94.4	M2	m6A	CCTC	-2
	Helicobacter pylori 3401T	HPY3401T_09240				HpyAIV	90.6	R2	NA	GANTC	NA
	Helicobacter pylori 3401T	HPY3401T_09250				HpyAIV	91.9	R2	NA	GANTC	NA
	Helicobacter pylori 3401T	HPY3401T_09260				M.HpyUM032IV	99.4	M2	m6A	GANTC	2
	Helicobacter pylori 3401T	HPY3401T_09270	C19	961250	961268	HpyAXVI-mut2	89.8	RM2	m6A	CRTCNA	6
	Helicobacter pylori 3401T	HPY3401T_09280	C18	962083	962100	HpyAXVI-mut1	89	RM2	m6A	CRTTAA	6
	Helicobacter pylori 3401T	HPY3401T_09400				HpyAII	90.4	R2	NA	GAAGA	NA
	Helicobacter pylori 3401T	HPY3401T_10440				KpnBI	43.8	R1	NA	CAAANNNNNNRTCA	NA
	Helicobacter pylori 3401T	HPY3401T_10450	A9	1081616	1081624	KpnBI	50.2	R1	NA	CAAANNNNNNRTCA	NA
	Helicobacter pylori 3401T	HPY3401T_10460				M.HpyUM032XII	96.4	M1	m6A	CRTANNNNNNNTC	4
	Helicobacter pylori 3401T	HPY3401T_10470				M.HpyUM032XII	94.3	M1	m6A	CRTANNNNNNNTC	4
	Helicobacter pylori 3401T	HPY3401T_10490				S.HpyUM032XII	97.6	S	NA	CRTANNNNNNNTC	NA
	Helicobacter pylori 3401T	HPY3401T_10600				M.Hpy99XXI	76.7	M3	m6A	GWCAY	4
	Helicobacter pylori 3401T	HPY3401T_10630				M.Hpy300X	64.7	M3	m6A	GACY	2
	Helicobacter pylori 3401T	HPY3401T_10640				Btr192II	29.8	R3	NA	ACATC	NA
	Helicobacter pylori 3401T	HPY3401T_10660				Hpy99XIII	80.2	RM2	m6A	GCCTA	5
	Helicobacter pylori 3401T	HPY3401T_10670				Hpy99XIII	83.1	RM2	m6A	GCCTA	5
	Helicobacter pylori 3401T	HPY3401T_10830				HpyC1I	95.8	R2	NA	CCATC	NA
	Helicobacter pylori 3401T	HPY3401T_10840				M2.Hpy66X	99.3	M2	m6A	CCATC	-2
	Helicobacter pylori 3401T	HPY3401T_10870				M2.Hpy300VI	98.9	M2	m6A	CCATC	3
	Helicobacter pylori 3401T	HPY3401T_10880				M1.Hpy66X	98.5	M2	m6A	CCATC	3
	Helicobacter pylori 3401T	HPY3401T_11150				HpyUM032XIII	97.2	RM2	m6A	CYANNNNNNNTRG	3
	Helicobacter pylori 3401T	HPY3401T_11160				S.Hpy99XXII-mut1	43.4	S	NA	CYANNNNNNTGA	NA
	Helicobacter pylori 3401T	HPY3401T_11810	C17	1230764	1230780	LlaFI	29.6	R3	NA	NA	NA
	Helicobacter pylori 3401T	HPY3401T_11820				M.LlaFI	39.1	M3	m6A	?	?
	Helicobacter pylori 3401T	HPY3401T_12070				M1.Hpy66XIV	96.2	M2	m6A	CCTC	-2
	Helicobacter pylori 3401T	HPY3401T_12080				M1.HpyUM032VI	98.9	M2	m6A	CCTC	-2
	Helicobacter pylori 3401T	HPY3401T_12090				M.HpyD27I	97.9	M2	m5C	CCTC	1
	Helicobacter pylori 3401T	HPY3401T_12920				M.HpyUM032III	97.1	M2	m6A	GATC	2
	Helicobacter pylori 3401T	HPY3401T_12930				HpyAIII	89.9	R2	NA	GATC	NA
	Helicobacter pylori 3401T	HPY3401T_13500				R1.LlaJI	47.1	R2	NA	NA	NA
	Helicobacter pylori 3401T	HPY3401T_13510				R2.LlaJI	41.1	R2	NA	NA	NA
	Helicobacter pylori 3401T	HPY3401T_14360				M.HpyUM032XVII	98.2	M2	m6A	TCGA	4
	Helicobacter pylori 3401T	HPY3401T_14400				M.Hpy99VIII	98.9	M2	Nm4C	CCGG	1
	Helicobacter pylori 3401T	HPY3401T_14410				M.HpyUM032IX	98.1	M2	Nm4C	CCGG	1
	Helicobacter pylori 3401T	HPY3401T_14890				HpyHI	93.9	R2	NA	CTNAG	NA
	Helicobacter pylori HPK5	HPYHPK5_00020				KpnBI	48.1	R1	NA	CAAANNNNNNRTCA	NA
	Helicobacter pylori HPK5	HPYHPK5_00030				M.HpyUM032XII	96.9	M1	m6A	CRTANNNNNNNTC	4
	Helicobacter pylori HPK5	HPYHPK5_00040				M.HpyUM032XII	93.5	M1	m6A	CRTANNNNNNNTC	4
	Helicobacter pylori HPK5	HPYHPK5_00060				S.HpyUM032XII	70.9	S	NA	CRTANNNNNNNTC	NA
	Helicobacter pylori HPK5	HPYHPK5_00170	G9	20576	20584	M.Hpy300X	69.3	M3	m6A	GACY	2
	Helicobacter pylori HPK5	HPYHPK5_00180				M.Hpy99XXI	91.2	M3	m6A	GWCAY	4
	Helicobacter pylori HPK5	HPYHPK5_00190				Btr192II	30	R3	NA	ACATC	NA
	Helicobacter pylori HPK5	HPYHPK5_00200				HpyAXIV	74.7	RM2	m6A	GCGTA	5
	Helicobacter pylori HPK5	HPYHPK5_00360				HpyC1I	96.3	R2	NA	CCATC	NA
	Helicobacter pylori HPK5	HPYHPK5_00370				M2.Hpy66X	98.7	M2	m6A	CCATC	-2
	Helicobacter pylori HPK5	HPYHPK5_00380				M1.Hpy66X	99.4	M2	m6A	CCATC	3
	Helicobacter pylori HPK5	HPYHPK5_00650				BtsCI	33.8	R2	NA	GGATG	NA
	Helicobacter pylori HPK5	HPYHPK5_00660				M4.BstF5I	54.7	M2	m6A	GGATG	3
	Helicobacter pylori HPK5	HPYHPK5_00670				M.BtsCI	51	M2	NA	GGATG	NA
	Helicobacter pylori HPK5	HPYHPK5_01220				EcoRI	67.4	R2	NA	GAATTC	NA
	Helicobacter pylori HPK5	HPYHPK5_01230				EcoRI	55.6	R2	NA	GAATTC	NA
	Helicobacter pylori HPK5	HPYHPK5_01240				M.Hpy300III	95.9	M2	m6A	GAATTC	3
	Helicobacter pylori HPK5	HPYHPK5_01570				LlaFI	29.1	R3	NA	NA	NA
	Helicobacter pylori HPK5	HPYHPK5_01580				M.LlaFI	38.9	M3	m6A	?	?
	Helicobacter pylori HPK5	HPYHPK5_03110				M.HpyUM032I	97.3	M2	m6A	CATG	2
	Helicobacter pylori HPK5	HPYHPK5_03970				M.HpyUM032XV	94.2	M2	m5C	GCGC	2
	Helicobacter pylori HPK5	HPYHPK5_04300				HpyGI	96.5	R2	NA	TCNNGA	NA
	Helicobacter pylori HPK5	HPYHPK5_04310				M.Hpy66VI	95.4	M2	m6A	TCNNGA	6
	Helicobacter pylori HPK5	HPYHPK5_05630				M.HpyUM032XI	97.1	M2	m6A	GTNNAC	5
	Helicobacter pylori HPK5	HPYHPK5_06160				M.HpyAXIII	90.5	M1	m6A	CTANNNNNNNNTGT	3
	Helicobacter pylori HPK5	HPYHPK5_06170				S.HpyAXIII	94.8	S	NA	CTANNNNNNNNTGT	NA
	Helicobacter pylori HPK5	HPYHPK5_06180				Hpy99XVI	91.4	R1	NA	RTAYNNNNNRTAY	NA
	Helicobacter pylori HPK5	HPYHPK5_06730				S.HpyAXIII	94.8	S	NA	CTANNNNNNNNTGT	NA
	Helicobacter pylori HPK5	HPYHPK5_07870				HpyAXVIIIC	83.3	RM2	NA	GGANNAG	NA
	Helicobacter pylori HPK5	HPYHPK5_07880				HpyAXVIIIA	75.7	RM2	NA	GGANNAG	NA
	Helicobacter pylori HPK5	HPYHPK5_09400				EcoCTGmrSD	25.3	R4	NA	NA	NA
	Helicobacter pylori HPK5	HPYHPK5_09680				M.HpyUM032II	97.8	M2	Nm4C	ACNGT	2
	Helicobacter pylori HPK5	HPYHPK5_09710				M.HpyUM032VII	97.6	M2	m6A	ATTAAT	5
	Helicobacter pylori HPK5	HPYHPK5_09880	C13	1055137	1055149	PhaAI	31	R1	NA	NA	NA
	Helicobacter pylori HPK5	HPYHPK5_09890				CjeFIV	24.8	R1	NA	GCANNNNNRTTA	NA
	Helicobacter pylori HPK5	HPYHPK5_09900				M.Hpy66XV	95	M1	m6A	CAGNNNNNTC	2
	Helicobacter pylori HPK5	HPYHPK5_09910				S.Hpy99XX	85.5	S	NA	CCANNNNNNTTT	NA
	Helicobacter pylori HPK5	HPYHPK5_11150				M.TmaI	38.2	M2	Nm4C	CGCG	?
	Helicobacter pylori HPK5	HPYHPK5_11160				HpyHI	92.6	R2	NA	CTNAG	NA
	Helicobacter pylori HPK5	HPYHPK5_11660				M.Hpy99VIII	98.8	M2	Nm4C	CCGG	1
	Helicobacter pylori HPK5	HPYHPK5_12500				R2.LlaJI	41	R2	NA	NA	NA
	Helicobacter pylori HPK5	HPYHPK5_12510				R1.LlaJI	51.3	R2	NA	NA	NA
	Helicobacter pylori HPK5	HPYHPK5_12530				M.Cce743I	41.4	M2	m5C	GACGC	5
	Helicobacter pylori HPK5	HPYHPK5_12540				M.Cce743I	44.8	M2	m5C	GACGC	5
	Helicobacter pylori HPK5	HPYHPK5_13360				M.Hpy66III	98.2	M2	m6A	GATC	2
	Helicobacter pylori HPK5	HPYHPK5_13370				HpyAIII	88.4	R2	NA	GATC	NA
	Helicobacter pylori HPK5	HPYHPK5_13790				M.HpyAV	84.6	M2	m5C	CCTTC	2
	Helicobacter pylori HPK5	HPYHPK5_13810				M.HpyD27I	96.6	M2	m5C	CCTC	1
	Helicobacter pylori HPK5	HPYHPK5_13820				M1.Hpy66XIV	96.5	M2	m6A	CCTC	-2
	Helicobacter pylori HPK5	HPYHPK5_13920	C14	1456590	1456603	Hpy300XI	88.2	RM2	m6A	CCTYNA	6
	Helicobacter pylori HPK5	HPYHPK5_13930	C15	1457409	1457423	HpyAXVI-mut1	87.3	RM2	m6A	CRTTAA	6
	Helicobacter pylori HPK5	HPYHPK5_14050				HpyAII	92.4	R2	NA	GAAGA	NA
	Helicobacter pylori HPK5	HPYHPK5_14060				HpyAII	96.8	R2	NA	GAAGA	NA
	Helicobacter pylori HPK5	HPYHPK5_14070				M1.HpyAII	96.9	M2	m6A	GAAGA	5
	Helicobacter pylori HPK5	HPYHPK5_14080				M2.HpyAII	96.9	M2	Nm4C	GAAGA	-2
	Helicobacter pylori HPK5	HPYHPK5_14090				M.HpyAXVII	71.3	M3	m6A	TCAG	3
	Helicobacter pylori HPK5	HPYHPK5_14100				Vsp69I	25	R3	NA	NA	NA
	Helicobacter pylori HPK5	HPYHPK5_14970				M.HpyUM032VIII	98.7	M2	m6A	TGCA	4
