# Supplementary material for: Host-encoded DNA methyltransferases modify the epigenome and host tropism of invading phages
Source: iScience. 2025 Mar 22;28(4):112264. doi: 10.1016/j.isci.2025.112264 (PMC12003011; doi:10.1016/j.isci.2025.112264)
Supplement: Table S3. Predicted phage defense systems in H. pylori strains [file mmc4.xlsx]

## Sheet: Table S3
Table S3 Predicted phage defence systems in H. pylori strains.
System number	Strain	Predicted defence system	CDS ID
AbiL-1	Helicobacter pylori 26695	AbiL	C694_05570
AbiL-1	Helicobacter pylori 26695	AbiL	C694_05575
DMS_other-1	Helicobacter pylori 26695	DMS_other	C694_07065
DMS_other-2	Helicobacter pylori 26695	DMS_other	C694_07615
Dynamins-1	Helicobacter pylori 26695	Dynamins	C694_03760
Dynamins-1	Helicobacter pylori 26695	Dynamins	C694_03765
HEC-06-1	Helicobacter pylori 26695	HEC-06	C694_02640
HEC-06-2	Helicobacter pylori 26695	HEC-06	C694_03255
HEC-06-3	Helicobacter pylori 26695	HEC-06	C694_07285
HEC-06-4	Helicobacter pylori 26695	HEC-06	C694_02170
PDC-S04-1	Helicobacter pylori 26695	PDC-S04	C694_05985
PDC-S06-1	Helicobacter pylori 26695	PDC-S06	C694_05890
RM-1	Helicobacter pylori 26695	RM_type_I	C694_02365
RM-1	Helicobacter pylori 26695	RM_type_I	C694_02375
RM-1	Helicobacter pylori 26695	RM_type_I	C694_02380
RM-2	Helicobacter pylori 26695	RM_type_I	C694_04335
RM-2	Helicobacter pylori 26695	RM_type_I	C694_04345
RM-2	Helicobacter pylori 26695	RM_type_I	C694_04355
RM-3	Helicobacter pylori 26695	RM_type_I	C694_07245
RM-3	Helicobacter pylori 26695	RM_type_I	C694_07250
RM-4	Helicobacter pylori 26695	RM_type_II	C694_00230
RM-4	Helicobacter pylori 26695	RM_type_II	C694_00235
RM-4	Helicobacter pylori 26695	RM_type_II	C694_00245
RM-4	Helicobacter pylori 26695	RM_type_II	C694_00250
RM-4	Helicobacter pylori 26695	RM_type_II	C694_00255
RM-5	Helicobacter pylori 26695	RM_type_II	C694_00445
RM-5	Helicobacter pylori 26695	RM_type_II	C694_00450
RM-6	Helicobacter pylori 26695	RM_type_II	C694_01865
RM-6	Helicobacter pylori 26695	RM_type_II	C694_01870
RM-7	Helicobacter pylori 26695	RM_type_II	C694_06970
RM-7	Helicobacter pylori 26695	RM_type_II	C694_06975
RM-8	Helicobacter pylori 26695	RM_type_II	C694_07050
RM-8	Helicobacter pylori 26695	RM_type_II	C694_07055
RM-8	Helicobacter pylori 26695	RM_type_II	C694_07060
RM-9	Helicobacter pylori 26695	RM_type_IIG	C694_03460
RM-10	Helicobacter pylori 26695	RM_type_IIG	C694_07620
RM-11	Helicobacter pylori 26695	RM_type_IIG	C694_07855
RM-12	Helicobacter pylori 26695	RM_type_III	C694_03055
RM-12	Helicobacter pylori 26695	RM_type_III	C694_03060
RM-13	Helicobacter pylori 26695	RM_type_III	C694_07875
RM-13	Helicobacter pylori 26695	RM_type_III	C694_07885
AbiL-1	Helicobacter pylori 3401T	AbiL	HPY3401T_00040
AbiL-1	Helicobacter pylori 3401T	AbiL	HPY3401T_00050
DMS_other-1	Helicobacter pylori 3401T	DMS_other	HPY3401T_00730
DMS_other-1	Helicobacter pylori 3401T	DMS_other	HPY3401T_00740
DMS_other-2	Helicobacter pylori 3401T	DMS_other	HPY3401T_10330
DMS_other-3	Helicobacter pylori 3401T	DMS_other	HPY3401T_10880
DMS_other-4	Helicobacter pylori 3401T	DMS_other	HPY3401T_11770
Dynamins-1	Helicobacter pylori 3401T	Dynamins	HPY3401T_03480
Dynamins-1	Helicobacter pylori 3401T	Dynamins	HPY3401T_03490
HEC-06-1	Helicobacter pylori 3401T	HEC-06	HPY3401T_01320
HEC-06-2	Helicobacter pylori 3401T	HEC-06	HPY3401T_02460
HEC-06-3	Helicobacter pylori 3401T	HEC-06	HPY3401T_10360
PDC-M38-1	Helicobacter pylori 3401T	PDC-M38	HPY3401T_00040
PDC-M38-1	Helicobacter pylori 3401T	PDC-M38	HPY3401T_00050
PDC-S04-1	Helicobacter pylori 3401T	PDC-S04	HPY3401T_07330
PDC-S46-1	Helicobacter pylori 3401T	PDC-S46	HPY3401T_10650
RM-1	Helicobacter pylori 3401T	RM_type_I	HPY3401T_04660
RM-1	Helicobacter pylori 3401T	RM_type_I	HPY3401T_04670
RM-1	Helicobacter pylori 3401T	RM_type_I	HPY3401T_04680
RM-2	Helicobacter pylori 3401T	RM_type_I	HPY3401T_10450
RM-2	Helicobacter pylori 3401T	RM_type_I	HPY3401T_10460
RM-2	Helicobacter pylori 3401T	RM_type_I	HPY3401T_10490
RM-3	Helicobacter pylori 3401T	RM_type_II	HPY3401T_04680
RM-3	Helicobacter pylori 3401T	RM_type_II	HPY3401T_04690
RM-3	Helicobacter pylori 3401T	RM_type_II	HPY3401T_04700
RM-4	Helicobacter pylori 3401T	RM_type_II	HPY3401T_06640
RM-4	Helicobacter pylori 3401T	RM_type_II	HPY3401T_06650
RM-5	Helicobacter pylori 3401T	RM_type_II	HPY3401T_09240
RM-5	Helicobacter pylori 3401T	RM_type_II	HPY3401T_09260
RM-6	Helicobacter pylori 3401T	RM_type_II	HPY3401T_10830
RM-6	Helicobacter pylori 3401T	RM_type_II	HPY3401T_10840
RM-7	Helicobacter pylori 3401T	RM_type_II	HPY3401T_12920
RM-7	Helicobacter pylori 3401T	RM_type_II	HPY3401T_12930
RM-8	Helicobacter pylori 3401T	RM_type_IIG	HPY3401T_11150
RM-9	Helicobacter pylori 3401T	RM_type_III	HPY3401T_10630
RM-9	Helicobacter pylori 3401T	RM_type_III	HPY3401T_10640
RM-10	Helicobacter pylori 3401T	RM_type_III	HPY3401T_11810
RM-10	Helicobacter pylori 3401T	RM_type_III	HPY3401T_11820
DMS_other-1	Helicobacter pylori HPK5	DMS_other	HPYHPK5_09900
DMS_other-1	Helicobacter pylori HPK5	DMS_other	HPYHPK5_09910
DMS_other-2	Helicobacter pylori HPK5	DMS_other	HPYHPK5_15050
HEC-06-1	Helicobacter pylori HPK5	HEC-06	HPYHPK5_04910
HEC-06-2	Helicobacter pylori HPK5	HEC-06	HPYHPK5_15080
PDC-S04-1	Helicobacter pylori HPK5	PDC-S04	HPYHPK5_03590
RM-1	Helicobacter pylori HPK5	RM_type_I	HPYHPK5_00020
RM-1	Helicobacter pylori HPK5	RM_type_I	HPYHPK5_00030
RM-1	Helicobacter pylori HPK5	RM_type_I	HPYHPK5_00060
RM-2	Helicobacter pylori HPK5	RM_type_I	HPYHPK5_06160
RM-2	Helicobacter pylori HPK5	RM_type_I	HPYHPK5_06170
RM-2	Helicobacter pylori HPK5	RM_type_I	HPYHPK5_06180
RM-3	Helicobacter pylori HPK5	RM_type_II	HPYHPK5_00360
RM-3	Helicobacter pylori HPK5	RM_type_II	HPYHPK5_00370
RM-3	Helicobacter pylori HPK5	RM_type_II	HPYHPK5_00380
RM-4	Helicobacter pylori HPK5	RM_type_II	HPYHPK5_00650
RM-4	Helicobacter pylori HPK5	RM_type_II	HPYHPK5_00660
RM-4	Helicobacter pylori HPK5	RM_type_II	HPYHPK5_00670
RM-5	Helicobacter pylori HPK5	RM_type_II	HPYHPK5_01220
RM-5	Helicobacter pylori HPK5	RM_type_II	HPYHPK5_01240
RM-6	Helicobacter pylori HPK5	RM_type_II	HPYHPK5_04300
RM-6	Helicobacter pylori HPK5	RM_type_II	HPYHPK5_04310
RM-7	Helicobacter pylori HPK5	RM_type_II	HPYHPK5_11150
RM-7	Helicobacter pylori HPK5	RM_type_II	HPYHPK5_11160
RM-8	Helicobacter pylori HPK5	RM_type_II	HPYHPK5_12500
RM-8	Helicobacter pylori HPK5	RM_type_II	HPYHPK5_12510
RM-8	Helicobacter pylori HPK5	RM_type_II	HPYHPK5_12530
RM-9	Helicobacter pylori HPK5	RM_type_II	HPYHPK5_13360
RM-9	Helicobacter pylori HPK5	RM_type_II	HPYHPK5_13370
RM-10	Helicobacter pylori HPK5	RM_type_II	HPYHPK5_13800
RM-10	Helicobacter pylori HPK5	RM_type_II	HPYHPK5_13810
RM-10	Helicobacter pylori HPK5	RM_type_II	HPYHPK5_13820
RM-11	Helicobacter pylori HPK5	RM_type_II	HPYHPK5_14060
RM-11	Helicobacter pylori HPK5	RM_type_II	HPYHPK5_14070
RM-11	Helicobacter pylori HPK5	RM_type_II	HPYHPK5_14080
RM-11	Helicobacter pylori HPK5	RM_type_II	HPYHPK5_14090
RM-12	Helicobacter pylori HPK5	RM_type_IIG	HPYHPK5_00200
RM-13	Helicobacter pylori HPK5	RM_type_IIG	HPYHPK5_07870
RM-14	Helicobacter pylori HPK5	RM_type_III	HPYHPK5_00170
RM-14	Helicobacter pylori HPK5	RM_type_III	HPYHPK5_00190
RM-15	Helicobacter pylori HPK5	RM_type_III	HPYHPK5_01570
RM-15	Helicobacter pylori HPK5	RM_type_III	HPYHPK5_01580
