# Supplementary material for: Host-encoded DNA methyltransferases modify the epigenome and host tropism of invading phages
Source: iScience. 2025 Mar 22;28(4):112264. doi: 10.1016/j.isci.2025.112264 (PMC12003011; doi:10.1016/j.isci.2025.112264)
Supplement: Table S4. Methylated motifs predicted from H. pylori strains [file mmc5.xlsx]

## Sheet: Table S4
Table S4. Methylated motifs predicted from H. pylori strains.
Strain	Motif sequence	Center possition	Modification type	Number of methylated sites	Number of motif sequences	Methylation ratio (%)	Reference
Helicobacter pylori 26695	ACANNNNNNNNTAG	3	m6A	326	330	98.7879	Krebes et al. Nucleic Acids Res. (2014)
Helicobacter pylori 26695	CTANNNNNNNNTGT	3	m6A	326	330	98.7879	Krebes et al. Nucleic Acids Res. (2014)
Helicobacter pylori 26695	ATTAAT	5	m6A	957	972	98.4568	Krebes et al. Nucleic Acids Res. (2014)
Helicobacter pylori 26695	CATG	2	m6A	14741	14782	99.7226	Krebes et al. Nucleic Acids Res. (2014)
Helicobacter pylori 26695	CCTC	1	m5C	3913	4885	80.1024	Krebes et al. Nucleic Acids Res. (2014)
Helicobacter pylori 26695	GAGG	2	m6A	4841	4885	99.0993	Krebes et al. Nucleic Acids Res. (2014)
Helicobacter pylori 26695	CCTTC	2	m5C	1198	1304	91.8712	Krebes et al. Nucleic Acids Res. (2014)
Helicobacter pylori 26695	GAAGG	3	m6A	1252	1304	96.0123	Krebes et al. Nucleic Acids Res. (2014)
Helicobacter pylori 26695	CGRAT	4	m6A	3240	3275	98.9313	Krebes et al. Nucleic Acids Res. (2014)
Helicobacter pylori 26695	GAAGA	5	m6A	4809	4823	99.7097	Krebes et al. Nucleic Acids Res. (2014)
Helicobacter pylori 26695	TCTTC	2	m4C	4593	4823	95.2312	Krebes et al. Nucleic Acids Res. (2014)
Helicobacter pylori 26695	GANTC	2	m6A	5549	5570	99.623	Krebes et al. Nucleic Acids Res. (2014)
Helicobacter pylori 26695	GATC	2	m6A	10764	10834	99.3539	Krebes et al. Nucleic Acids Res. (2014)
Helicobacter pylori 26695	GCAG	3	m6A	4234	4260	99.3897	Krebes et al. Nucleic Acids Res. (2014)
Helicobacter pylori 26695	GCGC	2	m5C	6328	12538	50.4706	Krebes et al. Nucleic Acids Res. (2014)
Helicobacter pylori 26695	GCGTA	5	m6A	2046	2058	99.4169	Krebes et al. Nucleic Acids Res. (2014)
Helicobacter pylori 26695	TCGA	4	m6A	601	608	98.8487	Krebes et al. Nucleic Acids Res. (2014)
Helicobacter pylori 3401T	CATG	2	m6A	13976	14288	97.8163	This study
Helicobacter pylori 3401T	GATC	2	m6A	9821	9976	98.4463	This study
Helicobacter pylori 3401T	GANTC	2	m6A	5371	5458	98.406	This study
Helicobacter pylori 3401T	CGRA	4	m6A	7018	8262	84.9431	This study
Helicobacter pylori 3401T	TCNNGA	6	m6A	3715	3826	97.0988	This study
Helicobacter pylori 3401T	CTANNNNNNNNTTG	3	m6A	815	829	98.3112	This study
Helicobacter pylori 3401T	CAANNNNNNNNTAG	3	m6A	817	829	98.5525	This study
Helicobacter pylori 3401T	ATTAAT	5	m6A	814	874	93.135	This study
Helicobacter pylori 3401T	GTNNAC	5	m6A	490	502	97.6096	This study
Helicobacter pylori 3401T	GATGG	2	m6A	1623	2234	72.65	This study
Helicobacter pylori 3401T	CCGCAT	5	m6A	631	678	93.0678	This study
Helicobacter pylori 3401T	TCGA	4	m6A	492	494	99.5951	This study
Helicobacter pylori 3401T	GTAC	3	m6A	185	186	99.4624	This study
Helicobacter pylori 3401T	GACTC	3	m5C	288	837	34.4086	This study
Helicobacter pylori 3401T	GCGCGC	2	m5C	259	518	50	This study
Helicobacter pylori HPK5	CATG	2	m6A	13883	14172	97.9608	This study
Helicobacter pylori HPK5	GATC	2	m6A	9883	10034	98.4951	This study
Helicobacter pylori HPK5	TGCA	4	m6A	11143	11368	98.0208	This study
Helicobacter pylori HPK5	CTNAG	1	m4C	4855	5530	87.7939	This study
Helicobacter pylori HPK5	GAKGB	2	m6A	7172	10199	70.3206	This study
Helicobacter pylori HPK5	GAAGA	5	m6A	4253	4544	93.596	This study
Helicobacter pylori HPK5	TCTTC	2	m4C	4017	4544	88.4023	This study
Helicobacter pylori HPK5	GGCAA	5	m6A	3371	3421	98.5384	This study
Helicobacter pylori HPK5	CCATC	3	m6A	2241	2284	98.1173	This study
Helicobacter pylori HPK5	CCGG	1	m4C	2813	3290	85.5015	This study
Helicobacter pylori HPK5	CATCC	2	m6A	1271	1295	98.1467	This study
Helicobacter pylori HPK5	GAGGA	2	m6A	742	764	97.1204	This study
Helicobacter pylori HPK5	GGATGA	3	m6A	367	383	95.8225	This study
Helicobacter pylori HPK5	CCTTGA	6	m6A	1073	1097	97.8122	This study
Helicobacter pylori HPK5	CTANNNNNNNNTGT	3	m6A	305	312	97.7564	This study
Helicobacter pylori HPK5	GTNNAC	5	m6A	479	488	98.1557	This study
Helicobacter pylori HPK5	GAATTC	3	m6A	294	302	97.351	This study
Helicobacter pylori HPK5	ACANNNNNNNNTAG	3	m6A	305	312	97.7564	This study
Helicobacter pylori HPK5	CGWAG	4	m6A	1103	1804	61.1419	This study
Helicobacter pylori HPK5	GCGCGC	2	m5C	221	520	42.5	This study
